# Supplementary material for: Genome-wide transcriptional analyses of Clarireedia jacksonii isolates associated with multi-drug resistance
Source: Front Microbiol. 2023 Sep 29;14:1266045. doi: 10.3389/fmicb.2023.1266045 (PMC10570728; doi:10.3389/fmicb.2023.1266045)
Supplement: Supplementary file 1 [file Table_1.xlsx]

## Sheet: Sheet1
Table S1 The information of primers used in this study
Primer name	Primer Sequence(5'-3')	Descriptions
Primers for specise identification
ITS5	GGAAGTAAAAGTCGTAACAAGG
ITS4	TCCTCCGCTTATTGATATGC
Primers for qPCR analysis
GE13106_g-1	CAGCACTTTCCAACCCTTACA
GE13106_g-2	GATACTCGCTTTCGCTCACCA
GE15454_g-1	CCTTGTGGCTCCGTTGTTTTA
GE15454_g-2	CACCGACTCGTTTTCTTGCTG
GE09003_g-1	GACACGACGCCCTTTAGC
GE09003_g-2	TTCTCCTCTCTCCCGCAA
GE06394_g-1	TCTCAGCGAAATACAACG
GE06394_g-2	GGAAGATAAATCCGAACC
GE09834_g-1	TGAGATTGAGGAGGTGGT
GE09834_g-2	GGTTCTTGCGATGGATAA
GE09664_g-1	TGTGAAGATGAGAGGCAA
GE09664_g-2	AAGGAGGAGCAGAGGTAA
GE10755_g-1	GGCGTCCACACAATCCTC
GE10755_g-2	TGCCAAAAAGTCCCCAGT
GE04562_g-1	ATAACATTCCATCCCGCC	PDR1
GE04562_g-2	CACCGTCCTCTTCTTCGT	PDR1
GE00961_g-1	CAACCCGATCTCATAGACGC	CYP68
GE00961_g-2	GATCCGGTGCATACTTACCTG	CYP68
GE09014_g-1	GGTGTGGCGGTTTGTGTT
GE09014_g-2	TCGTCGGCTTTACTGTGG
GE09100_g-1	CCCACGACCTCCTCAACC
GE09100_g-2	GCCCATCAAACTCCACCA
GE09173_g-1	AAGAAAGTTGCCAATGAG
GE09173_g-2	GAGATAACAAGCCAGACC
GE07854_g-1	TTCGGGGAAACGCCCATACA
GE07854_g-2	GGCAGCCGCTTCTTCAACAG
actin-1	CTGAGCGTGGTTACACTTTCT
actin-2	TGACTGGCGGTTTGGATTT
