# Supplementary material for: Genome-wide transcriptional analyses of Clarireedia jacksonii isolates associated with multi-drug resistance
Source: Front Microbiol. 2023 Sep 29;14:1266045. doi: 10.3389/fmicb.2023.1266045 (PMC10570728; doi:10.3389/fmicb.2023.1266045)
Supplement: Supplementary file 2 [file Table_2.xlsx]

## Sheet: Sheet1
Table S2 The specific information of RNA-seq data used in this study
Samples	Samples abbreviation	Total Reads	Mapped Reads	Uniq Mapped Reads	Multiple Map Reads	GC Content	%≥Q30	Note
LT15 isolate with no treatment_R1	LT15R1	41568720	39,681,027 (95.46%)	39,212,853 (94.33%)	468,174 (1.13%)	0.4898	0.9386	This study
LT15 isolate with no treatment_R2	LT15R2	43065760	41,149,073 (95.55%)	40,673,099 (94.44%)	475,974 (1.11%)	0.4894	0.9397	This study
LT15 isolate with no treatment_R3	LT15R3	41912644	40,075,844 (95.62%)	39,601,113 (94.48%)	474,731 (1.13%)	0.4895	0.9385	This study
LT586 isolate with no treatment_R1	LT586R1	59568566	56,202,920 (94.35%)	55,643,869 (93.41%)	559,051 (0.94%)	0.4902	0.9366	This study
LT586 isolate with no treatment_R2	LT586R2	41714090	39,487,466 (94.66%)	39,079,410 (93.68%)	408,056 (0.98%)	0.49	0.9356	This study
LT586 isolate with no treatment_R3	LT586R3	43237314	40,874,523 (94.54%)	40,389,717 (93.41%)	484,806 (1.12%)	0.4904	0.9389	This study
LT15 isolate plus propiconazole treatment_R1	P15R1	40969002	38,331,392 (93.56%)	37,892,733 (92.49%)	438,659 (1.07%)	0.4875	0.9468	This study
LT15 isolate plus propiconazole treatment_R2	P15R2	43718960	41,696,149 (95.37%)	41,248,153 (94.35%)	447,996 (1.02%)	0.4902	0.9354	This study
LT15 isolate plus propiconazole treatment_R3	P15R3	54993626	52,678,682 (95.79%)	52,019,199 (94.59%)	659,483 (1.20%)	0.4907	0.9381	This study
LT586 isolate plus propiconazole treatment_R1	P586R1	41508608	39,079,672 (94.15%)	38,675,688 (93.18%)	403,984 (0.97%)	0.4911	0.9373	This study
LT586 isolate plus propiconazole treatment_R2	P586R2	47341506	44,796,513 (94.62%)	44,328,579 (93.64%)	467,934 (0.99%)	0.4895	0.9373	This study
LT586 isolate plus propiconazole treatment_R3	P586R3	46148062	43,428,791 (94.11%)	42,958,714 (93.09%)	470,077 (1.02%)	0.4891	0.9364	This study
LT15 isolate plus boscalid treatment_R1	B15R1	43137386	41,133,959 (95.36%)	40,705,537 (94.36%)	428,422 (0.99%)	0.4907	0.9401	This study
LT15 isolate plus boscalid treatment_R2	B15R2	42974548	41,066,065 (95.56%)	40,617,066 (94.51%)	448,999 (1.04%)	0.4909	0.9353	This study
LT15 isolate plus boscalid treatment_R3	B15R3	39386718	37,452,583 (95.09%)	37,056,772 (94.08%)	395,811 (1.00%)	0.4905	0.9355	This study
LT586 isolate plus boscalid treatment_R1	B586R1	41735512	39,283,832 (94.13%)	38,875,645 (93.15%)	408,187 (0.98%)	0.4917	0.9387	This study
LT586 isolate plus boscalid treatment_R2	B586R2	44150696	41,872,737 (94.84%)	41,514,294 (94.03%)	358,443 (0.81%)	0.4907	0.9376	This study
LT586 isolate plus boscalid treatment_R3	B586R3	44275452	41,912,367 (94.66%)	41,436,529 (93.59%)	475,838 (1.07%)	0.4912	0.9372	This study
LT15 isolate plus iprodione treatment_R1	I15R1	39357236	37,373,874 (94.96%)	36,896,745 (93.75%)	477,129 (1.21%)	0.4907	0.9336	This study
LT15 isolate plus iprodione treatment_R2	I15R2	42131372	40,048,117 (95.06%)	39,555,470 (93.89%)	492,647 (1.17%)	0.4905	0.9327	This study
LT15 isolate plus iprodione treatment_R3	I15R3	39447332	37,639,223 (95.42%)	37,143,680 (94.16%)	495,543 (1.26%)	0.4912	0.9391	This study
LT586 isolate plus iprodione treatment_R1	I586R1	44746204	42,081,094 (94.04%)	41,600,081 (92.97%)	481,013 (1.07%)	0.4912	0.9389	This study
LT586 isolate plus iprodione treatment_R2	I586R2	45178940	43,035,345 (95.26%)	42,675,735 (94.46%)	359,610 (0.80%)	0.4895	0.9385	This study
LT586 isolate plus iprodione treatment_R3	I586R3	44047872	41,659,996 (94.58%)	41,122,976 (93.36%)	537,020 (1.22%)	0.4923	0.9363	This study
Published Data_HRI11 isolate without treatment	HRI11	153587076	142,527, 695 (92.80%)	141,222, 909 (91.95%)	1,304,78 6 (0.85%)	0.4852	1	Sang et al. 2018
Published Data_HRS10 isolate without treatment	HRS10	143346272	131,873, 631 (92.00%)	130,501, 632 (91.04%)	1,371,99 9 (0.96%)	0.4847	1	Sang et al. 2018
Published Data_HRI11 isolate with propiconazole treatment	PHRI11	138940438	127,896, 000 (92.05%)	126,611, 364 (91.13%)	1,284,63 6 (0.92%)	0.4851	1	Sang et al. 2018
Published Data_HRS10 isolate with propiconazole treatment	PHRS10	152143476	140,107, 622 (92.09%)	138,627, 055 (91.12%)	1,480,56 7 (0.97%)	0.4855	1	Sang et al. 2018
