# Supplementary material for: Genome-wide transcriptional analyses of Clarireedia jacksonii isolates associated with multi-drug resistance
Source: Front Microbiol. 2023 Sep 29;14:1266045. doi: 10.3389/fmicb.2023.1266045 (PMC10570728; doi:10.3389/fmicb.2023.1266045)
Supplement: Supplementary file 3 [file Table_3.xlsx]

## Sheet: Sheet1
Table S3 The information of 153 differentially expressed genes (DEGs) commonly observed in the MDR isolate LT586 as compared to the sensitive isolate LT15 under the treatments of propiconazole, boscalid and iprodione.
Gene_ID	Annotation	Log2 (Fold_change)
		P15 vs P586 a	B15 vs B586	I15 vs I586
GE15443_g	AAA domain (Cdc48 subfamily)	3.01*** b	1.93***	1.89***
GE04562_g	ABC-2 type transporter, ShPDR1	4.14***	5.66***	3.57***
GE10243_g	ABC-2 type transporter, ShatrD	3.09***	3.88***	3.23***
GE13106_g	ABC-2 type transporter	2.65***	2.23***	1.92***
GE10720_g	Alcohol dehydrogenase GroES-like domain	3.76***	2.71***	4.78***
GE15552_g	Aldo/keto reductase family	2.01***	3.46***	2.63***
GE05836_g	Alpha-L-arabinofuranosidase C-terminal domain	1.83**	1.74***	1.69***
GE01318_g	Amidohydrolase family	2.91***	2.96***	2.98***
GE00196_g	AMP-binding enzyme	1.82***	1.54**	4.15***
GE06509_g	AN1-like Zinc finger	3.15***	2.52***	1.74**
GE11410_g	Arrestin_N terminal like	1.84***	1.77***	2.22***
GE01321_g	Asparagine synthase	3.97**	5.31***	2.02**
GE00882_g	BTB/POZ domain	2.18***	3.51***	2.03**
GE05796_g	Carboxylesterase family	3.42***	2.70***	4.26***
GE10413_g	Carboxylesterase family	3.05***	1.77*	2.97***
GE15761_g	Carboxylesterase family	2.44**	1.72**	1.60*
GE06609_g	CP2 transcription factor	1.83***	1.81***	2.17***
GE00961_g	Cytochrome P450, CYP68	4.93***	5.57***	4.28***
GE07314_g	Cytochrome P450	2.53***	1.57*	3.33***
GE05983_g	Cytochrome P450	2.47***	3.17***	3.04***
GE10739_g	Cytochrome P450, CYP561	1.69**	3.54***	2.80**
GE14553_g	Cytochrome P450, CYP65	2.05***	1.55***	1.75**
GE06676_g	Cytochrome P450	2.51***	1.55**	1.62*
GE14674_g	DDE superfamily endonuclease	3.50***	3.63***	4.29***
GE16168_g	DDE superfamily endonuclease	1.78***	1.71***	1.55**
GE15010_g	Dioxygenase	3.63***	1.81***	2.32***
GE05854_g	Domain of unknown function (DUF1993)	1.93***	1.68***	2.18***
GE00880_g	Domain of unknown function (DUF1996)	1.76**	1.76**	1.99**
GE13115_g	Domain of unknown function (DUF3425)	3.17***	2.93***	3.21***
GE06702_g	E1-E2 ATPase	3.54***	1.86***	2.92***
GE01525_g	Endonuclease-reverse transcriptase	5.12***	3.82***	3.85***
GE04795_g	Epoxide hydrolase N terminus	2.35***	2.20***	2.86***
GE05437_g	FAD binding domain	1.95***	2.49***	2.25***
GE13986_g	FAD binding domain	2.08***	2.00***	2.02***
GE13409_g	FAD binding domain	2.08***	2.01***	2.02***
GE09659_g	Fungal hydrophobin	3.32***	5.37***	3.33***
GE09508_g	Fungal protein kinase	8.92***	7.63***	9.06***
GE16043_g	Fungal protein kinase	2.84***	1.60***	2.61***
GE05010_g	Fungal protein of unknown function (DUF1752)	2.74***	2.24***	3.00***
GE15454_g	Fungal specific transcription factor domain	2.72***	1.72***	2.58***
GE09312_g	Fungal specific transcription factor domain	1.80***	1.82***	2.26***
GE14343_g	Glutamate/Leucine/Phenylalanine/Valine dehydrogenase	2.67***	2.65***	3.82***
GE09048_g	Glutathione S-transferase, C-terminal domain	2.27***	2.06***	2.07***
GE01648_g	Glycosyl hydrolase family 12	1.63*	1.60**	2.70***
GE05305_g	Glycosyl hydrolase family 20, catalytic domain	1.74***	1.93***	2.60***
GE12716_g	Glycosyl hydrolase family 61	3.15***	3.23***	2.37***
GE02027_g	Glycosyl hydrolase family 62	4.73***	4.86***	4.33***
GE02025_g	Glycosyl hydrolase family 62	4.44***	5.55***	4.78***
GE02026_g	Glycosyl hydrolases family 11	7.64***	5.79***	6.51***
GE09093_g	Glycosyl hydrolases family 28	2.54***	3.24***	2.47***
GE14652_g	Glycosyl hydrolases family 43	1.65**	2.17**	2.56***
GE16023_g	Glyoxalase/Bleomycin resistance protein/Dioxygenase superfamily	2.93**	1.83**	4.37***
GE05415_g	GMC oxidoreductase	2.59***	2.79***	2.95***
GE13018_g	haloacid dehalogenase-like hydrolase	2.89***	1.52**	1.67**
GE02415_g	Heterokaryon incompatibility protein (HET)	2.76***	2.01***	2.68***
GE00483_g	Hsp20/alpha crystallin family	2.43***	1.98***	2.34***
GE13019_g	Hsp20/alpha crystallin family	2.84***	2.12***	1.85***
GE08240_g	Hsp70 protein	1.97***	1.81***	1.57**
GE12365_g	IBR domain, a half RING-finger domain	1.61***	1.50**	1.75***
GE06801_g	Ion transport protein	1.96***	1.65***	2.25***
GE09014_g	Major Facilitator Superfamily, Tpo1	4.37***	3.40***	4.40***
GE09100_g	Major Facilitator Superfamily, Tpo1	3.07***	2.59***	2.92***
GE09161_g	Major Facilitator Superfamily	1.98***	1.94***	2.15***
GE00853_g	Major Facilitator Superfamily	1.90***	2.88***	2.81***
GE09173_g	Major Facilitator Superfamily, Aqr1	3.04***	2.52***	2.49***
GE13790_g	Methyltransferase domain	3.01***	3.54***	2.55**
GE02522_g	Methyltransferase domain	3.94***	3.60***	1.64*
GE03831_g	Multicopper oxidase	2.47***	1.85***	2.65***
GE03356_g	Multicopper oxidase	2.45***	1.93***	2.32***
GE14492_g	Myb/SANT-like DNA-binding domain	3.72***	4.09***	3.57***
GE11400_g	Myb-like DNA-binding domain	3.90***	2.87***	4.08***
GE14444_g	NAD(P)H-binding	1.92**	2.55***	2.01**
GE02832_g	NADH:flavin oxidoreductase / NADH oxidase family	4.13***	3.50***	2.98***
GE09522_g	NADH:flavin oxidoreductase / NADH oxidase family	1.68***	2.10***	2.06***
GE05251_g	NADPH-dependent FMN reductase	2.59***	2.03**	2.43***
GE10414_g	NmrA-like family	3.17***	2.34**	4.22***
GE02438_g	NmrA-like family	2.63***	2.19***	2.57***
GE12418_g	Nucleotide exchange factor Fes1	2.79***	1.77**	1.75**
GE02525_g	OPT oligopeptide transporter protein	2.53***	3.05***	3.59***
GE10410_g	Patatin-like phospholipase	1.71***	1.75***	2.20***
GE06800_g	PHD-finger	1.94***	1.70***	1.69***
GE07942_g	Phosphatidylinositol-specific phospholipase C, X domain	1.57**	2.60***	1.87***
GE16029_g	Phosphoesterase family	1.52**	2.05***	2.93***
GE15369_g	Phosphoesterase family	1.99***	1.54**	2.33**
GE10772_g	POT family	1.90***	1.91***	3.04***
GE06139_g	Protein of unknown function (DUF3295)	2.55***	4.01***	3.11***
GE05942_g	Proteolipid membrane potential modulator	1.82***	2.17***	2.28***
GE05990_g	Pumilio-family RNA binding repeat	3.58***	3.31***	3.14***
GE03935_g	Response regulator receiver domain	1.69***	2.51***	2.10***
GE04602_g	Retrotransposon gag protein	1.59***	2.78***	1.62***
GE06939_g	Retrotransposon gag protein	3.37***	2.24***	2.07**
GE15976_g	Reverse transcriptase (RNA-dependent DNA polymerase)	5.32***	3.77***	3.99***
GE07431_g	Reverse transcriptase (RNA-dependent DNA polymerase)	1.89***	1.52***	2.52***
GE05306_g	RNA-binding, Nab2-type zinc finger	2.21***	1.73***	2.20***
GE02003_g	SGS domain	2.02***	1.63***	2.25***
GE14345_g	short chain dehydrogenase	2.48***	2.04***	2.82**
GE11550_g	SPFH domain / Band 7 family	1.59***	1.66***	2.51***
GE05851_g	Sterol methyltransferase C-terminal	1.96***	3.04***	1.69**
GE02436_g	Sugar (and other) transporter	2.55***	2.26***	1.73***
GE08205_g	T5orf172 domain	1.54**	2.44***	2.31***
GE04963_g	Taurine catabolism dioxygenase TauD, TfdA family	1.65**	2.23***	1.82**
GE08250_g	Ubiquitin family	1.59***	1.56**	1.70***
GE07646_g	VID27 C-terminal WD40-like domain	1.85***	1.83***	2.17***
GE05998_g	WLM domain	2.49***	2.09***	1.53**
GE07854_g	Zinc finger, C2H2 type	2.17***	1.66***	1.88***
GE09053_g	Zinc knuckle	4.30***	2.52***	3.29***
GE10755_g	Zinc-binding dehydrogenase	2.42***	2.34***	2.34***
GE01921_g	Zinc-binding dehydrogenase	2.28***	1.64***	1.99***
GE00482_g	--	2.12***	1.85***	2.18***
GE00885_g	--	1.57***	2.26***	1.86**
GE01542_g	--	2.85***	2.32***	2.14**
GE01831_g	--	2.40***	2.18***	1.79***
GE01849_g	--	2.07***	2.05***	2.35***
GE01925_g	--	2.05***	1.61***	1.77***
GE01926_g	--	1.74***	2.06***	1.56***
GE02022_g	--	2.33***	1.95***	1.87***
GE02332_g	--	3.27***	2.75***	4.44***
GE02435_g	--	2.14***	2.43***	1.87***
GE02514_g	--	2.63***	3.24***	1.53***
GE02776_g	--	1.87*	1.70**	1.56**
GE02777_g	--	1.91**	1.75**	1.51*
GE03331_g	--	2.11***	2.42***	2.98***
GE03878_g	--	2.24***	1.57**	2.53***
GE04767_g	--	2.98***	4.06***	3.43***
GE05243_g	--	2.03***	1.97***	1.86***
GE05792_g	--	2.59***	3.26***	3.40***
GE06079_g	--	2.24***	2.92***	3.32***
GE06817_g	--	2.74***	1.57***	2.11***
GE07307_g	--	2.05***	2.05***	2.52***
GE07335_g	--	2.26***	1.97***	2.65***
GE07427_g	--	3.59***	2.62***	2.91**
GE07655_g	--	3.26***	2.64***	1.95***
GE07897_g	--	2.13***	2.01***	1.55**
GE08951_g	--	1.55***	1.58***	1.55***
GE09402_g	--	3.52***	2.80***	3.33***
GE10534_g	--	1.70***	1.74***	1.83**
GE11030_g	--	2.49***	3.66***	2.51***
GE11366_g	--	3.94***	3.73***	3.74***
GE11367_g	--	2.01***	2.26***	2.44***
GE11960_g	--	2.68***	2.11***	1.93**
GE12047_g	--	1.54**	1.89***	1.78*
GE12361_g	--	3.05***	2.54**	2.87***
GE12364_g	--	1.99**	1.77**	1.86***
GE12715_g	--	2.94***	2.71***	3.15***
GE12770_g	--	2.14***	1.60***	2.33***
GE12966_g	--	2.31***	3.43***	2.63***
GE14621_g	--	2.46***	2.17***	2.01***
GE15017_g	--	2.69***	2.22***	1.86***
GE15395_g	--	1.86**	2.22**	2.12**
GE15977_g	--	4.18***	2.84***	2.95***
NewGene_2386	--	1.53**	2.34***	1.80*
NewGene_271	--	3.22***	4.17***	5.27***
NewGene_476	--	2.00***	2.25***	1.81***
a: P represents propiconazole, B represents boscalid, and I represents iprodione.
b: *** means P value < 0.001, ** means P value < 0.01, * means P value < 0.05.
